# Supplementary material for: Evaluating the Efficacy of Probiotics in IBS Treatment Using a Systematic Review of Clinical Trials and Multi-Criteria Decision Analysis
Source: Nutrients. 2022 Jun 28;14(13):2689. doi: 10.3390/nu14132689 (PMC9268703; doi:10.3390/nu14132689)
Supplement: Supplementary file 1 [file nutrients-14-02689-s001.zip]

Archive with 1 entries (1 files):
- nutrients-1784226-Supplementary Table S1.pdf
